# Supplementary material for: Prediction of Drug Targets for Specific Diseases Leveraging Gene Perturbation Data: A Machine Learning Approach
Source: Pharmaceutics. 2022 Jan 20;14(2):234. doi: 10.3390/pharmaceutics14020234 (PMC8878225; doi:10.3390/pharmaceutics14020234)
Supplement: Supplementary file 1 [file pharmaceutics-14-00234-s001.zip]

Archive with 1 entries (1 files):
- pharmaceutics-1513423-Supplementary.pdf
